# Supplementary material for: Angiotensin I converting enzyme gene polymorphisms and risk of psychiatric disorders
Source: BMC Psychiatry. 2022 May 23;22:351. doi: 10.1186/s12888-022-04007-w (PMC9128292; doi:10.1186/s12888-022-04007-w)
Supplement: Supplementary file 1 — Additional file 1: [file 12888_2022_4007_MOESM1_ESM.xlsx]

## Sheet: Bipolar II
patient	ACE rs4359	ACE rs1799752
1	CC	ID
2	TC	ID
3	TC	II
4	CC	ID
5	TC	ID
6	TC	II
7	TC	ID
8	TT	ID
9	CC	ID
10	TC	II
11	TC	ID
12	TC	II
13	TT	ID
14	CC	ID
15	TC	ID
16	TC	ID
17	TT	ID
18	TC	ID
19	CC	ID
20	TC	ID
21	CC	ID
22	CC	ID
23	TC	ID
24	CC	ID
25	TC	II
26	CC	ID
27	TC	ID
28	TT	ID
29	TC	ID
30	TC	ID
31	TT	ID
32	TC	ID
33	TC	ID
34	CC	II
35	TC	ID
36	CC	DD
37	CC	ID
38	TT	II
39	TC	ID
40	CC	ID
41	TC	ID
42	TT	ID
43	TC	ID
44	TC	II
45	CC	ID
46	TC	ID
47	TT	ID
48	TC	ID
49	CC	ID
50	TC	ID
51	TC	ID
52	TC	ID
53	TT	ID
54	TC	ID
55	TC	ID
56	TC	ID
57	CC	ID
58	CC	ID
59	TC	II
60	TT	ID
61	TC	ID
62	TC	ID
63	CC	ID
64	TC	ID
65	TC	ID
66	TC	ID
67	CC	ID
68	TC	II
69	CC	ID
70	TC	ID
71	TT	ID
72	TC	II
73	TC	ID
74	TC	ID
75	TT	ID
76	CC	ID
77	TC	ID
78	CC	II
79	TC	ID
80	TC	II
81	TC	ID
82	CC	ID
83	TT	ID
84	TC	II
85	CC	ID
86	TC	ID
87	TT	ID
88	CC	II
89	TC	ID
90	TC	ID
91	CC	ID
92	TC	ID
93	CC	ID
94	TT	ID
95	TC	ID
96	TC	ID
97	CC	ID
98	CC	ID
99	TC	II
100	TT	ID
101	TC	ID
102	TC	ID
103	CC	ID
104	TC	ID
105	TC	ID
106	TT	ID
107	TC	II
108	CC	ID
109	CC	II
110	TC	II
111	TC	ID
112	CC	ID
113	TC	ID
114	TC	ID
115	TT	ID
116	CC	ID
117	TC	ID
118	TC	II
119	TC	II
120	TC	DD
121	TC	ID
122	TC	ID
123	CC	ID
124	TC	ID
125	CC	II
126	TT	II
127	CC	ID
128	CC	ID
129	TC	ID
130	TC	DD
131	TC	II
132	TC	ID
133	TT	ID
134	TC	II
135	TC	ID
136	CC	ID
137	CC	ID
138	TC	ID
139	TT	ID
140	TC	ID
141	TC	ID
142	TC	ID
143	CC	ID
144	TC	ID
145	TC	II
146	CC	ID

## Sheet: Bipolar I
patient	ACE rs4359	ACE rs1799752
1	TC	II
2	TC	ID
3	TC	II
4	CC	ID
5	TC	ID
6	TC	II
7	CC	ID
8	TC	ID
9	CC	ID
10	TC	ID
11	TT	ID
12	TC	ID
13	TC	ID
14	TC	ID
15	CC	ID
16	TT	ID
17	TT	ID
18	TC	ID
19	TC	ID
20	TT	ID
21	TC	ID
22	CC	ID
23	CC	ID
24	TT	ID
25	TC	ID
26	TC	ID
27	CC	ID
28	TT	ID
29	CC	ID
30	TC	II
31	TT	ID
32	TC	ID
33	TC	ID
34	CC	ID
35	TC	ID
36	TT	ID
37	TC	ID
38	CC	ID
39	TC	ID
40	TC	ID
41	CC	ID
42	TC	ID
43	TT	ID
44	TC	II
45	CC	II
46	CC	ID
47	CC	II
48	TC	II
49	TC	ID
50	TC	ID
51	TC	ID
52	TC	ID
53	CC	ID
54	TC	ID
55	CC	DD
56	TC	ID
57	TT	ID
58	TC	II
59	TC	ID
60	TC	ID
61	TC	ID
62	TC	ID
63	TT	ID
64	TC	ID
65	CC	ID
66	TC	ID
67	CC	ID
68	TC	ID
69	TC	ID
70	CC	ID
71	TC	ID
72	TC	ID
73	TC	ID
74	CC	ID
75	TC	ID
76	TC	ID
77	CC	ID
78	CC	ID
79	TC	ID
80	TC	ID
81	CC	ID
82	TC	ID
83	TC	ID
84	TC	ID
85	TT	ID
86	CC	ID
87	TC	ID
88	CC	ID
89	TC	ID
90	TC	ID
91	CC	ID
92	CC	ID
93	TT	ID
94	TC	ID
95	TC	ID
96	TC	ID
97	CC	ID
98	TC	ID
99	TT	ID
100	TC	ID
101	CC	ID
102	TC	ID

## Sheet: Schizophrenia
patient	ACE rs4359	ACE rs1799752
1	TC	ID
2	TC	II
3	TC	ID
4	TC	ID
5	CC	ID
6	CC	II
7	TC	ID
8	TC	ID
9	TC	ID
10	TC	ID
11	TC	ID
12	TC	ID
13	TC	ID
14	TC	ID
15	CC	ID
16	TT	ID
17	CC	II
18	TT	ID
19	CC	ID
20	CC	ID
21	CC	ID
22	CC	ID
23	TT	ID
24	CC	ID
25	TT	II
26	CC	ID
27	CC	ID
28	CC	ID
29	TT	ID
30	CC	ID
31	CC	ID
32	TC	ID
33	TT	ID
34	CC	ID
35	TT	ID
36	CC	II
37	CC	ID
38	TT	II
39	CC	ID
40	CC	II
41	TC	II
42	TC	ID
43	TC	ID
44	TT	ID
45	TC	ID
46	TC	ID
47	TC	ID
48	TT	ID
49	TT	ID
50	TT	ID
51	TC	ID
52	CC	ID
53	CC	ID
54	CC	ID
55	TC	ID
56	CC	ID
57	TT	ID
58	TC	ID
59	CC	ID
60	CC	ID
61	CC	ID
62	CC	ID
63	CC	II
64	TC	ID
65	TC	II
66	CC	ID
67	CC	ID
68	TC	II
69	TC	ID
70	TC	ID
71	TT	ID
72	CC	ID
73	CC	ID
74	CC	ID
75	CC	II
76	TT	ID
77	TT	ID
78	CC	ID
79	TC	ID
80	TC	ID
81	CC	ID
82	TC	ID
83	TT	ID
84	CC	ID
85	TC	II
86	TT	ID
87	CC	ID
88	TC	ID
89	TC	ID
90	CC	ID
91	CC	ID
92	CC	ID
93	TT	ID
94	TC	ID
95	CC	ID
96	TC	ID
97	TC	ID
98	CC	ID
99	CC	ID
100	CC	ID
101	TT	ID
102	TC	ID
103	TC	ID
104	TC	ID
105	CC	II
106	CC	ID
107	CC	ID
108	TC	ID
109	TC	ID
110	TC	ID
111	TT	II
112	CC	ID
113	TC	ID
114	TC	ID
115	TC	ID
116	CC	ID
117	TC	II
118	TC	II
119	TC	ID
120	TC	ID
121	TC	ID
122	TC	ID
123	TT	ID
124	TC	ID
125	CC	ID
126	TC	II
127	TC	ID
128	TC	II
129	TC	ID
130	TC	ID
131	TC	ID
132	TC	ID
133	TC	ID
134	CC	II
135	TT	ID
136	TC	ID
137	TC	II
138	TC	ID
139	TC	ID
140	CC	ID
141	TC	II
142	TC	ID
143	TC	ID
144	CC	ID
145	CC	DD
146	CC	ID
147	TC	ID
148	CC	DD
149	TC	ID
150	CC	ID

## Sheet: Control
ACE rs4359	ACE rs1799752
C/C	D/D
C/C	D/D
C/C	D/D
C/C	I/I
T/T	I/D
C/T	D/D
C/T	D/D
C/T	I/D
C/C	D/D
C/C	D/D
C/C	I/D
C/C	I/D
C/C	I/I
T/T	D/D
C/T	I/I
C/T	I/D
C/T	I/I
C/T	I/D
C/T	I/D
T/T	I/I
C/C	D/D
C/C	I/D
C/C	I/D
C/C	I/I
C/C	I/D
T/T	I/D
C/T	I/D
C/T	I/D
C/T	D/D
C/T	I/D
C/T	I/D
C/C	I/I
C/C	I/D
C/C	I/D
C/C	I/D
C/C	I/D
C/C	D/D
T/T	I/I
C/T	I/I
T/T	D/D
C/T	D/D
T/T	D/D
C/T	I/D
T/T	I/I
T/T	D/D
C/T	D/D
T/T	I/I
C/C	I/D
C/C	D/D
C/T	I/D
C/T	D/D
T/T	I/D
C/C	I/D
C/C	D/D
C/T	I/D
C/C	I/D
C/C	D/D
T/T	I/D
C/C	I/D
C/T	I/I
C/T	I/I
C/T	I/I
C/C	D/D
C/C	I/D
C/T	D/D
C/C	D/D
C/T	I/D
C/T	I/I
C/T	I/I
C/T	D/D
T/T	D/D
C/T	D/D
C/T	D/D
C/T	I/I
C/T	D/D
C/C	I/D
C/C	D/D
T/T	D/D
C/T	I/D
C/T	I/D
C/C	D/D
C/T	D/D
C/T	I/I
C/T	D/D
C/T	D/D
C/T	I/D
C/T	I/I
C/T	D/D
C/C	I/D
C/C	I/I
C/T	I/D
T/T	D/D
C/T	I/I
T/T	I/D
C/C	I/D
C/C	I/I
C/C	D/D
C/C	D/D
C/C	I/I
C/C	D/D
C/C	I/D
C/C	D/D
C/C	I/D
C/C	I/D
T/T	I/I
C/T	D/D
C/T	I/I
C/T	I/I
C/T	I/I
C/T	I/D
C/T	I/D
C/T	I/D
C/T	I/D
C/T	I/D
C/T	D/D
C/T	I/D
T/T	I/I
C/C	D/D
C/C	I/D
C/C	I/D
C/C	D/D
C/C	I/D
C/C	I/I
C/C	I/D
C/C	I/D
T/T	I/D
C/T	I/D
C/T	I/D
C/T	I/I
C/T	I/I
C/T	D/D
C/T	D/D
C/T	I/D
C/T	I/D
C/T	I/D
C/T	D/D
T/T	D/D
C/C	I/D
C/C	I/I
C/C	D/D
C/C	I/D
C/C	D/D
C/C	I/D
C/C	D/D
C/C	I/I
T/T	D/D
C/T	D/D
C/T	D/D
C/T	D/D
C/T	D/D
C/T	I/D
T/T	I/I
C/C	D/D
C/C	I/D
C/C	I/I
C/C	D/D
C/C	D/D
T/T	I/D
C/T	I/I
C/T	I/I
C/T	I/D
C/T	I/I
C/C	I/D
C/T	I/D
C/T	D/D
C/T	D/D
C/T	I/D
C/T	D/D
C/C	I/D
C/T	I/D
C/T	I/I
C/C	I/D
C/C	I/D
C/T	I/D
C/C	I/I
T/T	D/D
C/C	D/D
T/T	I/D
C/T	D/D
C/T	D/D
C/C	D/D
C/C	I/I
C/C	D/D
T/T	D/D
C/C	I/D
C/C	I/I
T/T	I/D
C/C	I/D
T/T	I/D
C/C	I/D
C/C	I/D
T/T	I/D
C/C	D/D
T/T	I/I
C/T	I/D
C/C	I/D
C/C	I/I
C/C	I/D
T/T	I/D
T/T	I/D
C/C	I/D
T/T	D/D
T/T	D/D
T/T	I/D
C/C	I/D
C/C	I/D
C/C	I/I
C/C	D/D
C/C	I/I
C/C	D/D
C/C	D/D
C/C	I/D
C/C	D/D
C/C	I/I
C/C	I/D
C/T	I/D
C/C	D/D
C/T	D/D
C/T	D/D
C/C	D/D
C/C	D/D
C/C	I/D
C/C	I/D
C/C	I/I
C/C	I/D
C/T	D/D
C/C	I/D
C/C	D/D
C/C	I/I
C/C	I/I
NA	NA
C/T	I/I
NA	NA
C/T	I/D
C/T	I/D
C/T	I/D
C/T	D/D
T/T	D/D
C/C	I/I
C/C	I/I
C/T	D/D
C/T	D/D
C/T	D/D
C/C	I/D
C/T	D/D
C/C	I/D
C/T	I/D
T/T	I/D
C/C	I/D
C/C	D/D
NA	NA
T/T	I/D
C/T	I/D
C/T	I/D
T/T	D/D
C/C	I/I
C/C	D/D
C/T	I/I
C/C	I/D
C/T	D/D
T/T	I/D
C/C	I/D
T/T	I/I
C/C	I/D
C/T	D/D
C/C	I/D
C/T	D/D
C/T	D/D
C/T	D/D
C/T	I/D
C/C	I/D
C/T	D/D
C/T	D/D
C/T	D/D
C/T	D/D
C/T	I/D
C/T	D/D
C/T	D/D
C/T	I/D
C/T	I/D
C/T	I/D
C/T	D/D
C/C	I/D
C/C	D/D
C/T	I/D
C/C	I/I
C/C	I/D
C/C	I/D
C/T	I/D
C/C	I/I
C/C	I/I
C/T	I/D
C/C	I/D
C/C	I/D
C/T	I/D
C/C	I/I
C/T	D/D
C/T	I/D
C/T	D/D
C/T	D/D
C/C	I/I
C/T	I/D
T/T	I/D
C/C	I/I
C/C	I/D
C/C	D/D
C/T	I/I
C/T	I/D
C/C	I/I
C/C	I/D
T/T	D/D
C/T	D/D
T/T	I/D
C/C	D/D
C/T	I/D
T/T	D/D
C/C	I/D
C/C	I/D
C/T	D/D

## Sheet: OCD
patient	ACE rs4359	ACE rs1799752
1	TC	ID
2	TC	ID
3	TC	ID
4	TC	ID
5	TT	ID
6	TT	ID
7	TC	ID
8	TC	ID
9	TC	ID
10	CC	ID
11	TT	ID
12	TC	ID
13	TC	ID
14	CC	ID
15	CC	ID
16	TC	ID
17	TC	ID
18	TC	II
19	TT	ID
20	TC	ID
21	CC	II
22	TT	ID
23	CC	ID
24	TT	ID
25	TC	II
26	TC	ID
27	TC	ID
28	TC	ID
29	CC	ID
30	TT	ID
31	TC	ID
32	TC	II
33	TC	ID
34	TC	ID
35	TC	ID
36	CC	ID
37	CC	ID
38	CC	ID
39	TC	ID
40	TC	II
41	CC	ID
42	TC	ID
43	TC	ID
44	TC	ID
45	CC	ID
46	TT	II
47	TC	ID
48	TC	ID
49	CC	ID
50	TC	ID
51	CC	ID
52	CC	ID
53	TC	ID
54	TC	ID
55	TT	ID
56	CC	ID
57	TC	ID
58	TC	ID
59	CC	ID
60	TC	ID
61	TC	ID
62	TC	ID
63	CC	II
64	TC	ID
65	TC	ID
66	TC	ID
67	TC	ID
68	TC	ID
69	TC	ID
70	TC	ID
71	TT	ID
72	TT	ID
73	TC	ID
74	TC	ID
75	TC	ID
76	CC	ID
77	CC	ID
78	TC	ID
79	TC	ID
80	CC	II
81	TC	ID
82	TC	ID
83	TC	II
84	TT	ID
85	CC	ID
86	CC	ID
87	CC	II
88	TC	ID
89	TC	ID
90	TC	ID
91	TC	ID
92	CC	ID
93	CC	ID
94	TT	ID
95	TC	ID
96	CC	ID
97	TC	ID
98	CC	ID
99	CC	II
100	TT	ID
101	CC	II
102	CC	DD
103	CC	ID
104	TC	ID
105	CC	II
106	TC	ID
107	CC	ID
108	TC	II
109	TC	ID
110	CC	ID
111	TC	ID
112	TC	ID
113	TC	ID
114	TC	ID
115	TC	ID
116	TC	ID
117	CC	ID
118	TT	II
119	TC	DD
120	TC	ID
